# Supplementary material for: Allelic association analyses: estimation recommendations
Source: Genetics. 2026 Apr 24;233(2):iyag088. doi: 10.1093/genetics/iyag088 (PMC13232751; doi:10.1093/genetics/iyag088)
Supplement: iyag088_Supplementary_Data [file iyag088_supplementary_data.zip]

Archive with 1 entries (1 files):
- Supplemental_Material_GENETICS-2026-308997.pdf
